# Supplementary material for: Ultrasonic Evaluation of Diaphragm in Patients with Systemic Sclerosis
Source: J Pers Med. 2023 Sep 27;13(10):1441. doi: 10.3390/jpm13101441 (PMC10608128; doi:10.3390/jpm13101441)
Supplement: Supplementary file 1 [file jpm-13-01441-s001.zip]

Archive with 6 entries (5 files):
- jpm-2594637-supplementary/
- jpm-2594637-supplementary/Figure S1.pdf
- jpm-2594637-supplementary/Table S1.pdf
- jpm-2594637-supplementary/Table S2.pdf
- jpm-2594637-supplementary/Table S3.pdf
- jpm-2594637-supplementary/Table S4.pdf
